# Supplementary material for: Human Papillomavirus Positivity and Cognitive Function in Older U.S. Adults: A Cross-Sectional Population-Based Study
Source: Pathogens. 2025 May 21;14(5):508. doi: 10.3390/pathogens14050508 (PMC12114561; doi:10.3390/pathogens14050508)
Supplement: Supplementary file 1 [file pathogens-14-00508-s001.zip]

Archive with 1 entries (1 files):
- pathogens-3637968-supplementary.pdf
